# Supplementary material for: Targeting the MR1-MAIT cell axis improves vaccine efficacy and affords protection against viral pathogens
Source: PLoS Pathog. 2023 Jun 29;19(6):e1011485. doi: 10.1371/journal.ppat.1011485 (PMC10337970; doi:10.1371/journal.ppat.1011485)
Supplement: S1 Data — (XLSX) [file ppat.1011485.s003.xlsx]

## Sheet: Figure1
Figure 1C	Peritoneal MAIT cells (% TCRb+ events)
	PR8	5-OP-RU	PR8+vehicle	PR8+5-OP-RU
	0.94	0.63	0.69	14.3
	1.9	1.07	0.56	0.97
	0.73	1.21	1.26	11.5
	2.97	0.64	2.29	24.9
	2.99	0.65	2.45	17.2
	1.06	0.8	0.87	10.3
	0.44	1.6	1.5
Figure 1D	MAIT cell #/mL peritoneal fluid
	PR8	5-OP-RU	PR8+vehicle	PR8+5-OP-RU
	238.864	57.6034	102.799	2972.49
	178.723	128.668	124.32	188.806
	139.367	32.6747	109.389	644.666
	411	131	253	3475
	163	86	202	1830
	210	133	149
	95	86	40	1071
Figure 1E	MAIT cell frequency (% TCRb+ events)
	Peritoneal		Pulmonary		Hepatic		Splenic
	PR8 +Veh	PR8 +5-OP-RU	PR8 +Veh	PR8 +5-OP-RU	PR8 +Veh	PR8 +5-OP-RU	PR8 +Veh	PR8 +5-OP-RU
	1.85	11.3	1.96	8.29	2.78	6.31	0.83	1.68
	3.5	7.82	1.71	9.03	2.24	4.7	1.19	1.05
	3.11	8.12	1.6	4.28	1.51	4.04	1.08	0.86
	1.85	8.4	2.22	5.63	2.23	3.45	0.65	0.91
	2.4	12	2.11	8.13	2.27	7.95	0.85	0.9
	1.91	15	2.53	10	2.64	7.13	0.85	0.93
	0.69	14.3	0.55	3.14	3.07	1.72	0.47	0.64
	0.56	0.97	0.5	3.87	1.17	1.63	0.4	0.45
	1.26	11.5	0.83	6.7	1.01	4.62	0.4	0.59
	0.87	10.3	1.21	3.32			0.46	0.87
	1.5	24.9	0.91	1.87			0.48	0.64
	2.29	17.2	0.49	5.42			0.31	0.69
	2.45	10.6	1.65	5.63			0.95	0.91
	1.2	10.6	1.77	11.4			0.72	1.26
	1.7	11.7	1.77	12.5			0.74	1.43
	0.71	12.8	1.82	9.6			0.48	1.32
	0.51	9.58	0.86	4.03			0.71	1.03
	1.08	6.95	0.79	1.9			0.24	0.4
	0.52	7.83	2.45	9.61			0.45	0.73
	2.05	14.1	0.35	2.42			0.4	0.72
	2.35	8.54	0.68	0.86			0.26	0.28
	1.73	17.8	1.36	6.64			0.34	0.77
	7.47	22
	3.9	12.6
	4.77	4.7
	1.65	12.3
	0.84
Figure 1F	Pulmonary MAIT cell frequency (% TCRb+ events)
	Days after immunization with PR8+5-OP-RU
	0	1	2	3
	0.45	0.21	2.41	3.96
	0.83	0.23	0.96	3.32
	0.97	0.16	0.81	3.04
	0.55		0.46	4.72
	0.52		0.3	6.78

## Sheet: Figure2
Figure 2	Peritoneal cavity
		MAIT cells frequency (% TCRb+ events)
		PR8+Veh→X31+Veh	PR8+Veh→X31+5-OP-RU	PR8+5-OP-RU→X31+Veh	PR8+5-OP-RU→X31+5-OP-RU
		4.2	19.2	2.9	15.1
		3.8	16.6	2.36	14.6
		1.98	12.6	2.11	13.6
		0.65	14.4	2.03	18.6
	Lungs
		MAIT cells frequency (% TCRb+ events)
		PR8+Veh→X31+Veh	PR8+Veh→X31+5-OP-RU	PR8+5-OP-RU→X31+Veh	PR8+5-OP-RU→X31+5-OP-RU
		2.19	4.7	2.06	7.09
		2.04	5.32	2.79	7.77
		1.79	7.13	2.55	4.57
		1.64	8.08	1.6	6.03

## Sheet: Figure3
Figure 3A	Peritoneal MAIT cells (%)					Pulmonary MAIT cells (%)					Hepatic MAIT cells (%)					Splenic MAIT cells (%)
	male		female			male		female			male		female			male		female
	Veh	5-OP-RU	Veh	5-OP-RU		Veh	5-OP-RU	Veh	5-OP-RU		Veh	5-OP-RU	Veh	5-OP-RU		Veh	5-OP-RU	Veh	5-OP-RU
	1.85	11.3	3.5	7.82		1.71	9.03	1.96	8.29		2.24	4.7	2.78	6.31		1.19	1.05	0.83	1.68
	3.11	8.12	2.4	12		2.11	8.13	1.6	4.28		2.27	7.95	1.51	4.04		1.08	0.9	0.85	0.86
	1.85	8.4	1.91	15		2.53	10	2.22	5.63		2.64	7.13	2.23	3.45		0.65	0.93	0.85	0.91
	1.26	11.5	0.69	14.3		0.55	3.14	0.5	3.87		3.07	1.72	1.01	4.62		0.74	0.64	0.95	0.45
	2.45	17.2	0.56	0.97		0.49	1.87	0.83	6.7		1.17	1.63				0.48	0.64	0.72	0.59
	1.2	10.6	2.29	24.9		1.77	5.42	1.21	3.32							0.71	0.69	0.45	0.87
	0.52	9.58	1.7	10.6		1.82	12.5	0.91	5.63							0.24	1.43	0.34	0.91
	3.9	6.95	0.71	11.7		0.86	9.6	1.65	11.4							0.4	1.32		1.26
	4.77	8.54	0.51	12.8		0.79	4.03	1.77	9.61							0.26	1.03		0.73
	1.65	17.8	1.08	7.83		0.35	1.9	2.45	6.64								0.4		0.77
	7.47	22	0.84	14.1		0.68	2.42	1.36									0.72
		12.6	2.05	12.3			0.86										0.28
		4.7	2.35
Figure 3B	WT C57BL/6							WT BALB/c							WT C3H/HeN
	MAIT cells (% TCRb+ events)							MAIT cells (% TCRb+ events)							MAIT cells (% TCRb+ events)
	Peritoneal		Pulmonary		Splenic			Peritoneal		Pulmonary		Splenic			Peritoneal		Pulmonary		Splenic
	Veh	5-OP-RU	Veh	5-OP-RU	Veh	5-OP-RU		Veh	5-OP-RU	Veh	5-OP-RU	Veh	5-OP-RU		Veh	5-OP-RU	Veh	5-OP-RU	Veh	5-OP-RU
	0.62	2.78	0.47	2.69				8.6	6.98	0.55	1.14	0.32	0.4		1.4	19.5	0.95	5.04	0.8	2.11
	0.64	4.23	0.96	1.77				4.48	13	0.42	2.04	0.31	0.43		1.14	37.3	0.7	11	0.71	2.84
	0.26	1.56	0.11	0.33				5.86	7.3	0.33	1.35	0.26	0.44		3.41	32.4	0.74	11.8	0.63	3.35
	0.41	6.66	0.23	0.11				1.87	11.8	0.54	1.91	0.25	0.64		3.46	9.63	0.8	1.06	0.43	0.96
	0.88	7.4	0.46	0.16				1.26	10.5	0.55	0.58	0.22	0.68
	0.2	3.48						7.6	5.92	0.32	2.03	0.33	1.27
	0.64	2.34
	1.18	0.34
	1.02	0.35
	0.29	0.63
	0.35
Figure 3C	Old WT C57BL/6
	MAIT cells (% TCRb+ events)
	Peritoneal		Pulmonary		Splenic
	Veh	5-OP-RU	Veh	5-OP-RU	Veh	5-OP-RU
	0.29	1.17	3.14	2.74	0.27	0.39
	0.29	0.72	1.87	3.72	0.24	0.33
	0.41	0.27	3.4	4.03	0.3	0.31
	0.57	0.79	1.6	9.04	0.43	0.25
	0.67	1.45	2.08	4.01	0.67	0.52
	0.28	2.27	1.44	7.64		0.59
	0.72	0.9	1.78	8.17
		0.5	3.32	9.41
Figure 3G	Pulmonary MAIT cell frequency (% TCRb+ events)
	Veh	5-OP-RU
	0.7	8.47
	0.92	6.08
	2.93	5.25

## Sheet: Figure4
Figure 4A	CD69+ (% pulmonary MAIT cells)				gMFI on CD69
	Time post-immunization with PR8+5-OP-RU				Time post-immunization with PR8+5-OP-RU
	d0	d2	d3		d0	d2	d3
	7.18	15.3	42.2		479	441	604
	5.88	25.3	43.6		307	547	625
	3.26	21.4	47.8		363	598	616
	4.76	40	58		383	606	715
	10	56.2	65.1		418	829	806
Figure 4B	Pulmonary cell #/mouse
	MAIT		non-MAIT T
	Vehicle	FTY720	Vehicle	FTY720
	31753	61537	295996	113650
	17142	80257	345741	276841
	136001	38320	890166	103450
	143201	72838	1018338	173399
	19064.9	10287.4	251913	146127
	12730.7	11893.6	446639	57623.8
	7306.57	4596.75	296681	76494.6
	44449	6915.93	653594	58490.1
	207378	43113	1295121	127334
	249206	130538	1106670	175593
Figure 4C	gMFI of S1PR1
	Lung			Liver			Spleen
	MAIT	non-MAIT T cells		MAIT	non-MAIT T cells		MAIT	non-MAIT T cells
	1336	1478		851	694		1123	754
	1458	1433		1523	1056		843	676
Figure 4E	Ki-67+ (% pulmonary MAIT cells)				gMFI on Ki-67
	PR8+Veh	PR8+5-OP-RU			PR8+Veh	PR8+5-OP-RU
	1.98	12.5			64.2	162
	2.57	11			61.4	131
	4.49	14.7			91.1	184
	15.1	13.6			191	192
	11.1	16.5			195	232

## Sheet: Figure5
Figure 5A	MAIT cell frequency (% TCRb+ events)
	HI-PR8 + Veh	PR8 + Veh		HI-PR8 + 5-OP-RU	PR8 + 5-OP-RU
	1.75	2.05		1.36	7.83
	1.8	2.35		1.8	14.1
	1.37	1.73		2.08	8.54
	1.6	7.47		4.23	17.8
Figure 5B
	MAIT cell frequency (% TCRb+ events)
	Imiquimod + Veh	Imiquimod + 5-OP-RU	Poly (I:C) + Veh	Poly (I:C) + 5-OP-RU
	1.2	1.58	1.18	6
	1.31	1.46	0.92	3.48
	0.9	1.94	1.69	5.74

## Sheet: Figure6
Figure 6A		Concentration (pg/mL)
					1.5 h							6 h							24 h
		IL-7	IL-12p40	IL-12p70	IL-15	IL-18	IFN-β1		IL-7	IL-12p40	IL-12p70	IL-15	IL-18	IFN-β1		IL-7	IL-12p40	IL-12p70	IL-15	IL-18	IFN-β1
	PR8	2.863	19.47	35.66	65.53	21.47	20.76		4.063	19.08	65.87	77.05	27.25	28.16		3.64	17.45	162.2	62.25	39.76	23.22
	5-OP-RU	7.238	10.96	402.4	89.76	18.68	32.31		5.78	16.4	65.03	86.66	14.55	23.29		10.2	15.42	18.27	77.23	46.35	46.57
	PR8+5-OP-RU	4.243	19.88	59.33	60.28	27.59	31.69		7.063	28.9	52.54	118.1	35.39	48.38		6.135	19.78	58.36	61.05	25.83	20.56
Figure 6B	Pulmonary MAIT cell frequency (%)
	5-OP-RU	rmIFNβ	5-OP-RU +rmIFNβ	5-OP-RU +PR8
	3.3	1.44	7.62	15
	2.1	1.95	6.35	12.5
	1.78	1.98	2.7	4.49
	2.33	1.25	3.25	6.08
	2.3	1.29	3.13	12.9
	2.65	1.02	5.61	9.57
	1.66	1.26	2.55	10.8
Figure 6C	Fold change in pulmonary MAIT cell frequency (relative to 5-OP-RU)
	5-OP-RU	IFNa	IFNb	IFNa+IFNb	IFNa+5OPRU	IFNb+5OPRU	IFNa+IFNb+5OPRU	PR8+5OPRU
	1	0.804878	1.09146	1.34146	3.35976	4.45732	2.90854	5.89024
	1	1.16334	0.522686	0.450091	1.74592	2.35935	1.7441	4.41016
Figure 6D	Peritoneal Cavity			Lung			Liver			Spleen
	MAIT cell frequency (%)			MAIT cell frequency (%)			MAIT cell frequency (%)			MAIT cell frequency (%)
	Isotype	anti-IFNAR		Isotype	anti-IFNAR		Isotype	anti-IFNAR		Isotype	anti-IFNAR
	11.1	2.87		4.7	3.51		4.09	2.64		0.93	0.63
	20.8	2.21		11.3	4.54		9.39	3.59		2.17	0.76
	13.4	9.21		8.11	2.67		3.79	5.8		1.27	0.7
	12.2	4.35		6.89	1.86		7.87	8.25		1.47	0.85
	20.6	4.71		5.86	4.42		5.85	5.45		1.28	1.16
	16.9	4.33		10.7	2.16		10.5	2.95		1.49	0.94

## Sheet: Figure7
Figure 7A	Log2 fold change (treated/control)
			Tbx21				Gata3				Zbtb16				Rora				Rorc				Foxp3
	PR8+5OPRU	1.993				0.99692				0.011436				0.002907				-0.00208				-1.9897
	5OPRU		1.001				1.00075				1.02432				0.006819				-0.02923				-1.03326
	PR8			-1.01586				-0.00074				0.010338				0.012468				-0.0122				-1.98012
Figure 7C	Percent (%)
	Naïve					PR8+Veh					PR8+5-OP-RU
	T-bet+RORγt-	0.82				T-bet+RORγt-	5.3				T-bet+RORγt-	21.1
	T-bet-RORγt+	84.9				T-bet-RORγt+	68.6				T-bet-RORγt+	34.3
	T-bet-RORγt-	9.49				T-bet-RORγt-	17.8				T-bet-RORγt-	23.5
	T-bet+RORγt+	4.8				T-bet+RORγt+	8.3				T-bet+RORγt+	21.08
	calculated from:					calculated from:					calculated from:
	T-bet+RORγt-	T-bet-RORγt+	T-bet-RORγt-	T-bet+RORγt+		T-bet+RORγt-	T-bet-RORγt+	T-bet-RORγt-	T-bet+RORγt+		T-bet+RORγt-	T-bet-RORγt+	T-bet-RORγt-	T-bet+RORγt+
	0.62	83.5	14.6	1.32		4.38	75.7	14.3	5.57		23.5	27.4	12	37.1
	0.44	85	11.5	3.07		7.8	69.6	14.7	7.95		24.4	28.8	17.7	29.1
	1.63	76.3	11.9	10.2		7.49	65.8	18.1	8.6		21.3	31.2	26.9	20.6
	0.4	89.1	5.45	5.05		6.04	60.3	23.5	10.2		25.4	31.1	33	10.5
	0.99	90.6	3.98	4.47		2.75	74	11.7	11.5		17.6	45.1	23.5	13.8
						3.69	66.1	24.4	5.8		14.5	42.2	28	15.4
Figure 7D	MAIT-1/MAIT-17 ratio
		Naive						PR8+vehicle						PR8+5-OP-RU
	Peritoneal Cavity	0.103423	0.0045657	0.0076412				0.478142	1.45339	0.227766	0.014977	0.222623	0.159237	1.68142	4.29412	0.623881	1	0.307339	0.69906
	Lung	0.00742515	0.00517647	0.021363	0.00448934	0.0109272		0.05786	0.112069	0.11383	0.100166	0.0371622	0.0558245	0.857664	0.847222	0.682692	0.81672	0.390244	0.343602
	Liver	0.465986	0.294277	0.218859	0.0439716	0.079386		1.66047	1.324	0.50289	0.865979	0.740351	1.13725	1.89241	2.64964	0.718121	3.82883	0.37469	0.438692
	Spleen	0.147304	0.0482213	0.00647321				1.07853	1.13939	1.97279	0.571031	0.814634	0.935961	2.0708	2.5614	2.88	1.51807	0.716912	0.844358

## Sheet: Figure8
Figure 8A	Log2 fold change (treated/control)
			Ifng				Il5				Il10				Ifna1/Ifna5/Ifna6				Ifnb1				Ifna2				Il17b				Ifna4				Il9				Il13				Il17a				Il22
	PR8+5OPRU	1.98518				1.97643				0.976185				0.021767				0.01627				0.008732																-0.01022				-0.02135				-0.99379
	5OPRU		1.00333				3.9808				1.0021				1.00573				2.01788				0.957321																0.01416				1.97916				-0.98432
	PR8			-0.02047				-1.00339				2.00278				0.030342				1.00194								0.047844												-1.02984				-0.01439				1.01298
Figure 8B	%MAIT cells (after LMNC stimulation with IL-12 + IL-18)
		Naive						PR8+Veh						PR8+5-OP-RU
	IFN-γ+	3.78	0	6.08	0	9.86	4.72	2.14	6.53	5.97	0	0	0.2	21.63	10.01	6	27.3	35.7	13.2	20.07
	IL-17A+	1.64	0	0	2.14	0	0	1.67	0	1.15	0	0	0	0	5.38	0	0.88	0	0	0
Figure 8C	Cytokine level in purified MAIT cell culture (pg/mL)
	IL12+IL18 stimulation
	IFN-γ	TNF-α	IL-4	IL-17A
	19465.8	10.2736	36.3981	5845.84
Figure 8D	Cytokine level in purified MAIT cell culture (pg/mL)	Cytokine level in purified MAIT cell culture (pg/mL)
	PMA + Ionomycin stimulation
	IFN-γ	TNF-α	IL-4	IL-17A
	220.555	43.9314	1.86151	0
[truncated: 6 more columns]

## Sheet: Figure9
Figure 9B	% Starting Weight
	Day post-intranasal challenge with PR8		Vehicle								Vehicle + HK68								5-OP-RU								5-OP-RU + HK68
		0	100	100	100	100	100	100	100	100	100	100	100	100	100	100	100	100	100	100	100	100	100	100	100	100	100	100	100	100	100	100	100	100
		1	99.3464	100	101.728	99.0099	100.216	99.5238	100.245	101.639	102.445	101.927	101.481	100.243	100.851	101.905	101.219	99.5098	98.818	99.505	100	102.899	100.935	100.661	99.0453	101.165	102.005	103.21	99.7619	102.511	111.111	100.246	104.831	101.918
		2	98.4749	102.778	99.7531	99.2574	95.4545	100.714	100.98	103.044	104.401	100.214	100.988	97.8102	98.9362	102.381	102.195	96.8137	100	97.0297	99.4709	104.348	98.3645	100.661	98.3294	102.331	94.2356	101.481	92.1429	94.0639	94.0379	96.5517	101.449	103.597
		3	97.6035	97.2222	93.8272	99.7525	93.0736	94.5238	91.4216	95.082	94.621	92.2912	90.6173	86.3747	87.6596	92.619	90.9756	84.3137	90.7801	97.2772	92.8571	99.7585	98.3645	95.1542	90.2148	97.9021	85.9649	90.6173	87.8571	87.6712	88.0759	93.1034	89.8551	91.6067
		4	88.8889	87.1212	90.8642	98.7624	85.0649	83.5714	85.5392	85.7143	83.8631	83.0835	82.4691	79.3187	78.9362	84.7619	81.9512	78.4314	82.0331	90.8416	84.127	89.6135	90.6542	87.4449	83.7709	90.4429	85.4637	82.4691	91.6667	86.758	86.1789	98.5222	83.0918	84.1727
		5	90.4139	80.303	89.6296	99.2574	82.4675	78.3333	83.0882	82.6698	78.4841	77.3019	77.7778			79.5238	76.0976		78.7234	88.6139	77.7778	84.058	87.8505	81.2775	80.6683	86.7133	92.4812	78.7654	95.2381	92.6941	91.8699	99.0148	86.715	78.1775
		6	88.8889	74.7475	85.9259	98.0198	78.5714		79.4118	77.2834										82.9208		80.1932	86.6822	77.7533	77.0883	82.9837	96.7419		97.1429	97.032	97.832	100	90.0966
		7	81.2636		78.5185	92.3267														76.4851		75.8454	79.2056			76.69	102.256		98.0952	97.7169	98.916	100	95.4106
		8	74.5098			81.1881																					102.757		97.1429	96.8037	100.813	103.941	101.208
		9				83.1683																					100.501		96.4286	99.0868	100.813	106.158	100.483
		10				89.604																					101.754		97.619	101.826	103.523	107.389	101.449
		11				94.802																					103.258		97.8571	100.457	104.878	106.65	103.14
		12				95.5446																					103.258		97.619	96.8037	105.691	105.172	105.314
		13				97.5248																					103.258		96.6667	99.5434	106.775	104.187	105.073
		14				97.5248																					103.759		95.4762	100.457	104.065	104.68	104.106
Figure 9C	% Survival
	Day post-intranasal challenge with PR8		Vehicle	Vehicle + HK68	5-OP-RU	5-OP-RU + HK68
		0	100	100	100	100
		1	100	100	100	100
		2	100	100	100	100
		3	100	100	100	100
		4	100	75	100	100
		5	87.5	0	75	75
		6	37.5	0	50	75
		7	25	0	0	75
		8	12.5	0	0	75
		9	12.5	0	0	75
		10	12.5	0	0	75
		11	12.5	0	0	75
		12	12.5	0	0	75
		13	12.5	0	0	75
		14	12.5	0	0	75

## Sheet: Figure10
Figure 10B	Lung
	MAIT cells (% TCRb+ events)
	FluMist + Veh	FluMist + 5-OP-RU
	0.4	0.41
	0.25	0.4
	0.22	0.34
	0.2	0.28
	0.16	0.25
	0.11	0.22
	0.13	0.29
	0.25	0.34
	0.24	0.33
	0.29
Figure 10C	Lungs			Peripheral blood
	H2kd:NP147tet+ (% CD8+ events)			H2kd:NP147tet+ (% CD8+ events)
	FluMist +Veh	FluMist + 5-OP-RU		FluMist +Vehicle	FluMist + 5-OP-RU
	1.64	2.35		1.6	3.6
	1.16	3.5		1.84	4.75
	1.59	3.48		1.4	4.3
	1.01	3.32		1.9	4.2
	2.4	3.51		1.14	3.9
	4.3	6.4		1	4.35
	4	5.2
Figure 10D	Pulmonary IFN-g+ NP147-specific cells (% CD8+ events)
	FluMist + Veh	FluMist + 5-OP-RU
	2.31	0.7
	0.76	1.97
	0.28	2.08
	1.46	4.64
	3.69	0.4
	0.54	0.84
	0.64	0.79
	0.27	1.3
	0.06	0.85
	0.16	1.46
	0.68	0.97
	0.3	1.01

[truncated: 25 more sheets: Figure11, Figure12, FigS2, FigS3, FigS4, FigS5, FigS6, FigS7, FigS9, FigS10, FigS11, FigS13, FigS14, FigS15, FigS16, FigS17, FigS18, FigS19, FigS20, FigS21 …]
